# Supplementary material for: Patient perceptions of phage therapy for diabetic foot infection
Source: PLoS One. 2020 Dec 14;15(12):e0243947. doi: 10.1371/journal.pone.0243947 (PMC7735629; doi:10.1371/journal.pone.0243947)
Supplement: S4 File — (XLSX) [file pone.0243947.s004.xlsx]

## Sheet: All responses
Anonymised minimal underlying dataset. Responses to survey questions 1, 3, 4 and 22 have been removed to protect the identity of the participants. Potentially identifiable details given in one response have been redacted (e.g. XXX).
Unique Response Number	2. You must only do this survey once. If you get offered it again, please refuse. Tick to confirm you have not done this survey before.	5. Have you ever taken antibiotics for any illness?	6. How often have you taken a course of antibiotics in the last 12 months for any illness? Enter your answer as a number. E.g. If 5 times, please write '5'	7. How many separate times have you been an outpatient or inpatient for any reason in the last 12 months? Enter your answer as a number below. E.g. If you have been 5 times please enter '5'	8. Before this survey, had you heard of ‘antibiotic resistance’?	8.a. If you had heard of ‘antibiotic resistance’ before this survey, please write where you heard about it.	8.b. If you have heard of ‘antibiotic resistance’, please write what you think causes antibiotic resistance.	9. How concerned are you about antibiotic resistance?	10. How much do you agree with this statement? ‘Enough is being done to tackle antibiotic resistance.’	10.a. If you think more should be done to tackle antibiotic resistance, please write what you think should be done.	11. Do you think alternatives to antibiotics should be investigated?	12. Have you heard of viruses?	12.a. If yes, have you heard of viruses that kill bacteria, also known as ‘bacteriophage’ or ‘phage’?	12.b. If you have heard of viruses of bacteria, please write where you heard about them.	13. Have you heard of ‘phage’ or ‘bacteriophage’ therapy?	13.a. If yes, please write where you heard about ‘phage’ or ‘bacteriophage’ therapy.	14. How concerned are you about being treated with antibiotics?	15. Having read the key information above, how concerned would you be about being treated using a phage instead of an antibiotic?	16. If there was no antibiotic treatment available for your infection would you consider phage therapy?	17. Based on what you already know and/or the information at the start of this section, please write any concerns you would have about being treated with phage therapy.	17.a. What, if anything, could be done to reduce your concerns?	18. Having read the debrief, if your doctor recommended phage therapy, would you agree?	18.a. If not sure, please say why:	19. Having read the debrief, if you had an infection for which the only treatment left was amputation, would you try phage therapy first?	19.a. If not sure, please say why:	20. Having read the debrief, if there was a clinical trial for phage therapy, would you be willing to take part?	20.a. If not sure, please say why:	21. Would you like to see phage therapy as an additional treatment option for diabetic foot infections in Scotland?	21.a. If not sure, please say why:	23. Please write any further comments you have about phage therapy.
1	I haven't done this survey before	Yes	3	50	No			Extremely concerned	Don’t know		Yes	Yes	No		No		Not concerned	Not concerned	Yes	If it works why isn't it used	Do trials	Yes		Yes		Yes		Yes
2	I haven't done this survey before	Yes	3	30	Yes	News, papers, online and doctors.	Using the same antibiotic regularly and mutation of infections.	Slightly concerned	Disagree	More investment and studies. Reduce the amount of antibiotics prescribed.	Yes	Yes	No		No		Not concerned	Not concerned	Yes	No concerns, open to anything that may help.	Nothing. See above.	Yes		Yes		Yes		Yes		If you are ever looking for a volunteer I would be more than willing to help. I have other infections that antibiotics can't or don't clear up.
3	I haven't done this survey before	Yes	0	1	Yes	various occasions	too much use of antibiotics	Extremely concerned	Don’t know		Yes	Yes	Not sure		No		Slightly concerned	Slightly concerned	Yes	the risk of trying something new.	dont know	Yes		Yes		Yes		Yes		Dislike the numbness in my feet which varies. Feel it inhibits my balance.
4	I haven't done this survey before	Yes	10	30	Yes	Media prior to 1994. Details and specifics whilst doing my Degree (Biomedical Sciences) XXXX-XXXX	Non competition of course by patients, over prescription by GP’s I.e giving AB’s for viral infections, incorrect medication given to patients I.e treatment for Gram +ve when gram -ve infections are confirmed. Additionally interaction at cellular level by bacteria I.e survival instinct by organisms (transfer of genetic info including genes conferring resistance)	Extremely concerned	Strongly disagree	Education of public via media, revised prescription guidelines for GP’s, investment in research for next generation of anti microbial agents (including vaccines and genetic factors)	Yes	Yes	Yes	Various University modules on microbiology when doing my degree in biomedical sciences	Yes	Reading articles and scientific research papers	Not concerned	Not concerned	Yes	None	N/a	Yes		Yes		Yes		Yes		Interested in the potential of this branch of medicine
5	I haven't done this survey before	Yes	4	3	Yes	Various sources over many years	Bacteria evolving, mutating and being naturally selected to render ineffective the target for the antibiotics action.	Extremely concerned	Strongly disagree	More research into novel and "outside the box" methods of targeting bacteria.	Yes	Yes	Yes	Various sources	Yes	Various sources	Not concerned	Slightly concerned	Yes	Evidence that the virus is capable of infecting only the target bacteria and not any of the body's cells. Evidence that the virus itself will not mutate.	Adequate testing	Yes		Yes		Not sure	Would like to see the evidence of pre-medical trials first.	Yes		Interesting and worthwhile line of research
6	I haven't done this survey before	Yes	0	10	Yes	article in newspaper	over use of antibiotics and not completing courses	Moderately concerned	Neither agree or disagree	other ways of treating infection	Yes	Yes	Yes	in an article online	No		Moderately concerned	Not concerned	Yes	I have no concerns	as above	Yes		Yes		Yes		Yes
7	I haven't done this survey before	Yes	1	4	Yes	I am a retired pharmacist and am well aware of antibiotic resistance through professional journals , and also tv news	Overuse of antibiotics, with short term courses below threshold levels to full kill infection	Extremely concerned	Strongly disagree	Patients should be informed by GP that not all minor illnesses require an antibiotic. Patient compliance needs to improve.	Yes	Yes	Yes	Pharmaceutical journal	Not sure		Not concerned	Not concerned	Yes	None as yet	N/a	Yes		Yes		Yes		Yes		Very best of luck with your research
8	I haven't done this survey before	Yes	1	3	Yes	It’s common and widespread knowledge that our overuse of antibiotics is reducing their effectiveness. It’s in doctors, and clinic waiting rooms, on radio and tv usually at the onset of winter.	Over reliance on antibiotics so widespread over prescribing for conditions not suited to them.	Extremely concerned	Don’t know		Yes	Yes	Yes	Tv, radio, and reading .	Yes	10 years ago I seen a tv program about Russia’s health service and due to lack of funds using different methods of treating illnesses and infections, phage medicine being one, every infection has its own natural anti infection but it’s finding the right one as it could be anywhere or on anything.	Extremely concerned	Not concerned	Yes	I have no concerns about phage treatment and would welcome it, I am surprised it has taken western medicine so long to “ discover “ phage medicine. Maybe suppressed by massive drug companies that make the antibiotics?	Nothing as I have no concerns.	Yes		Yes		Yes		Yes		As I’ve stated I seen phage medicine used in Russia where antibiotics were not so widely available, I asked gp’s and clinicians about it, they had never heard about it, but even then the Russians results were impressive, imagine the freedom if you found the natural destroyer of viruses, no expensive branded medicines, no useless over production of waste, plastics etc and saving many countless liv…
9	I haven't done this survey before	Yes	0	0	Yes	Media and GP	Frequent use particularly when unnecessary	Slightly concerned	Disagree	Restrict use to when absolutely necessary and to explore avenues for alternative treatments	Yes	Yes	No		No		Not concerned	Not concerned	Yes	None	Nothing required	Yes		Yes		Yes		Yes
10	I haven't done this survey before	Yes	0	3	No			Extremely concerned	Strongly disagree	diabetes patents should be advised of this condition and how to receive proper treatment	Yes	No			No		Not concerned	Not concerned	Yes	I travel internationally and see very regularly living things used for treatment so I don't have any problems	even better	Yes		Yes		Yes		Yes		we in the UK need to look at more natural cures for the future.
11	I haven't done this survey before	Yes	5	1	Yes	General knowledge of anibiotics and my own circumstances.	Bacterial resistance to standard antibiotic methods.	Slightly concerned	Agree		Yes	Yes	No		No		Not concerned	Not concerned	Yes	None	Clear explanation of phage application and function.	Yes		Yes		Yes		Yes		Would like more information as this proceeds as I need a solution to a 9 month old wound issue.
12	I haven't done this survey before	Yes	3	36	Yes	Hospital	Too many antibiotics	Extremely concerned	Don’t know		Yes	Not sure			No		Extremely concerned	Slightly concerned	Yes	If it would make u vomit	Don't know	Yes		Yes		Yes		Yes
13	I haven't done this survey before	Yes	1	0	Yes	Newspaper and Television	stop taking all the tablets because you feel alright but you should always complete the course	Extremely concerned	Disagree		Yes	No			No		Not concerned	Slightly concerned	Yes	none at the moment	learn more about it and how it works	Yes		Yes		Yes		Yes		interested in finding more about it from someone who is then able to answer questions on the spot.
14	I haven't done this survey before	Yes	2	10	Yes	General conversations with medical practitioners	Over use of antibiotics	Extremely concerned	Strongly disagree	More research	Yes	Yes	No		No		Moderately concerned	Slightly concerned	Yes	Slightly concerned about the unknown and phage therapy may exacerbate the infection	More information and knowledge about success of the therapy	Yes		Yes		Not sure	Would depend on where trials were held	Yes		More general information about case studies would be interesting
15	I haven't done this survey before	Yes	4	6	Yes	Education - know this from being taught it in high school 35 years ago	Over prescription and over use	Extremely concerned	Strongly disagree	Doctors should feel they can say NO to patients and patients should not always assume antibiotics is the panacea for every condition	Yes	Yes	Yes	Not sure - probably the internet	No		Extremely concerned	Not concerned	Yes	None whatsoever - would be happy to try a different option.	No concerns	Yes		Yes		Yes		Yes		Should be made the compulsory first stage of treatment - if this is as good as it sounds then certain medical conditions should only be offered phage treatment - reduction in antibiotic resistance and a reduction in NHS costs - win win to me.
16	I haven't done this survey before	Yes	5	3	Yes	From my GP	Taking antibiotics too often	Moderately concerned	Neither agree or disagree		Yes	Yes	No		No		Not concerned	Slightly concerned	Yes	I would like to know more information before being treated with phage therapy	More studies and information	Not sure	I’m not sure it would be as effective as antibiotics	Yes		Yes		Yes
17	I haven't done this survey before	Yes	2	20	Yes	Radio / doctors' surgery	Over use of antibiotics in humans and farm animals.	Moderately concerned	Don’t know	Reduce routine use of antibiotics in animals bred to be consumed by humans.	Yes	Yes	No		No		Slightly concerned	Slightly concerned	Yes	I have no idea how it would be administered, nor whether it would be as effective as antibiotics have been for me in the past. Neither have I any idea of what the risk of side effects would be.	Education in respect of phage therapy.	Yes		Yes		Yes		Yes		Good luck. If completed it sounds like we could all benefit.
18	I haven't done this survey before	Yes	2	10	No			Moderately concerned	Neither agree or disagree		Yes	No			No		Not concerned	Slightly concerned	Yes	Is it safe.	Assurance from the health board.	Yes		Yes		Not sure		Yes
19	I haven't done this survey before	Yes	4	9	Yes	Too many sources to isolate any particular one	Possibly over prescription of antibiotics where they are not required	Moderately concerned	Disagree	more research required	Yes	Yes	No		No		Slightly concerned	Moderately concerned	Yes	I do not know what the advantages are compared with the dangers of phage therapy are	Research and advice from my doctor	Not sure	I would ask for more information before I decided	Yes		Not sure	I would wish to have more information and would prefer to be advised by my physician	Not sure	I would have to be convinced about the advantages, disadvantages and dangers
20	I haven't done this survey before	Yes	2	6	Yes	Media	Overuse of antibiotics	Extremely concerned	Agree	More research	Yes	Yes	No		No		Slightly concerned	Not concerned	Yes	No real concerns	Successful usage of phage over time	Yes		Yes		Yes		Yes		I've had foot ulcers that have taken ages to heal. As I like to be active phage therapy sounds very exciting.
21	I haven't done this survey before	Yes	4	3	Yes	Professionally as I am a former midwife	Over use of antibiotics	Extremely concerned	Disagree		Yes	Yes	Yes	Very vaguely remember from human physiology classes as a student	No		Not concerned	Slightly concerned	Yes	Has it been tested on human infection? Use in agriculture and food is a giant leap to treating an infected foot ulcer.... I would want to know how effective and any side effects. If it was proven safe and effective then I wouldn’t have any concerns or hesitation.	Research and testing	Not sure	I would still want to see further studies done first	Yes		Not sure	I would need a lot more information before I made that decision but not adverse to it	Not sure	Again would need more reassurance that it is safe and effective but if it were then my answer would be yes	I am interested in this advancement and hope you get the opportunity to research it further. It does concern me that with resistance to antibiotics we may struggle to treat infections, it sounds as though phage therapy may be a cost effective solution to this.
22	I haven't done this survey before	Yes	15	5	Yes	On the news and through work HCA)	Over prescribing	Moderately concerned	Disagree	Not giving out antibiotics so freely. Also swabbing to get correct one.	Yes	Yes	No		No		Extremely concerned	Slightly concerned	Yes	The living thing part	Seeing it / trying it	Yes		Yes		Yes		Yes
23	I haven't done this survey before	Yes	2	1	Yes	I was infected with MRSA a number of years ago and learnt about it then	Bacteria mutate to stop antibiotics affecting them	Extremely concerned	Agree	New ways of treating bacteria that don't use antibiotics should be researched as well as trying to improve or find new antibiotics	Yes	Yes	Yes	On a science podcast	Yes	On a science podcast	Moderately concerned	Slightly concerned	Yes	How long it would take for the phage treatment to work and whether the infection could become dormant and recur after treatment had ended	Medical studies to demonstrate the effectiveness of this treatment	Yes		Yes		Yes		Yes
24	I haven't done this survey before	Yes	3	0	Yes	Doctors surgery	overuse	Extremely concerned	Strongly disagree	Find new methods to prevent and treat sores and illnesses.	Yes	Yes	No		No		Slightly concerned	Extremely concerned	Yes	Just that it might not work	Evidence that phage therapy has worked for a considerable number of people	Yes		Yes		Yes		Yes		Sounds really interesting and valuable cutting down on the overuse of antibiotics
25	I haven't done this survey before	Yes	7	50	Yes	GP	Overuse of antibiotics Not finishing a full course	Extremely concerned	Don’t know		Yes	No			No		Slightly concerned	Moderately concerned	Yes	How quickly sepsis and infection would respond to treatment other than antibiotics	Seeing how quickly minor infections respond would give me more confidence when the infection is serious and needs urgent treatment	Yes		Yes		Yes		Yes		I worry about the number of infections I treat and am in constant risk of cellulitis and sepsis. I have been being treated for a foot ulcer for the last 15 months and worry that constant use of antibiotics will mean one day they wont work as quickly or effectively as they have done which will result in amputation or worse. Phage therapy seems to offer the first alternative treatment I have heard …
26	I haven't done this survey before	Yes	2	2	No			Not concerned	Neither agree or disagree		Yes	Yes	No		No		Not concerned	Not concerned	Yes	None		Yes		Yes		No		Yes
27	I haven't done this survey before	Yes	6	26	Yes	Press	over prescription	Moderately concerned	Disagree	education	Yes	Yes	No		No		Slightly concerned	Slightly concerned	Yes	None	Education	Yes		Yes		Not sure	Knowing the risks	Not sure	New to me
28	I haven't done this survey before	Yes	2	2	Yes	In newspapers and on TV	Bacteria becoming resistant to antibiotic medicines.	Extremely concerned	Strongly disagree	More research.	Yes	Yes	No		No		Moderately concerned	Not concerned	Yes	How much research has been done in this area? How safe is it?	More research.	Yes		Yes		Not sure	I do not feel comfortable to be a guinea pig.	Yes
29	I haven't done this survey before	Yes	3	51	Yes	From my podiatrist	Body becomes immune to antibiotics	Moderately concerned	Agree		Yes	Yes	No		No		Not concerned	Not concerned	Yes			Yes		Yes		Yes		Yes
30	i haven't done this survey before	Yes	0	7	Yes	Press	Body building resistance when initial dosage does not totally clear bacteria and resistant residue remain.	Moderately concerned	Don’t know		Yes	Yes	No		No		Moderately concerned	Slightly concerned	Yes			Yes		Yes		Yes		Yes
31	I haven't done this survey before	Yes	1	0	Yes		Not getting enough tablets to kill infection. Years ago you got 10 days supply and now you only get 5 days.	Moderately concerned	Don’t know		Yes	Yes	No		No		Not concerned	Moderately concerned	Yes		More information	Not sure	This is the first I have heard of phage, would like to hear more about it.	Yes		No		Yes
32	I haven't done this survey before	Yes	6	52	Yes	Media	Using antibiotics too much or too often	Extremely concerned	Don’t know		Yes	Yes	No		No		Slightly concerned	Slightly concerned	Yes	More bacteria causing problems	Information given	Yes		Yes		Yes		Yes
33	I haven't done this survey before	Yes	3	63	Yes	media (not social media)	people being given antibiotics too often, people not finishing their courses, excessive use in agriculture	Extremely concerned	Disagree	Have doctors try not to use them so much, have doctors strongly emphasise the importance of finishing courses, give out information leaflets with each prescription, reduce automatic use in agriculture	Yes	No			No		Slightly concerned	Not concerned	Yes	No concerns		Yes		Yes		Yes		Yes		I think it is very important to have another method of treatment as well as the use of antibiotics. There should be more information about phage in the media.
34	I haven't done this survey before	Yes	9	107	No			Extremely concerned	Strongly disagree	If antibitoics may not work in the future then alternatives need to be investigated.	Yes	Yes	No		No		Not concerned	Not concerned	Yes	No concerns		Yes		Yes		Yes		Yes
35	I haven't done this survey before	Yes	3	54	Yes	Being in discussions with doctors when in hospital.	The antibiotic no longer can control or kill the infection that you are trying to cure or further prevention.	Extremely concerned	Neither agree or disagree		Yes	No	No	No	No	No			Yes	As this system is used in many countries worldwide the results would maybe match to my infection as the clinical trials would have been overviewed.	No	Yes		Yes		Yes		Yes
36	I haven't done this survey before	Yes	6	20	Yes	media	Not sure	Moderately concerned	Neither agree or disagree		Yes	No			No		Slightly concerned	Slightly concerned	Not sure			Not sure		Yes		Not sure		Yes
37	I haven't done this survey before	Yes	2	5	No			Slightly concerned	Don’t know		Yes	Yes	No		No		Slightly concerned	Slightly concerned	Yes	I don't know?	I would have to see what this phage is and hearing from someone who knows about it.	Yes		Yes		Yes		Yes
38	I haven't done this survey before	Yes	5	4	Yes	From TV news bulletins reporting strains of MRSA closing hospital wards	Cell mutation. If the infection is exposed to the same treatment, eventually the effectiveness of the treatment will lessen.	Moderately concerned	Disagree	More investment nto the research and development of new treatments	Yes	Yes	No		No		Not concerned	Not concerned	Yes	Only to ensure there were no long term health related risks from using them.	A full study to ensure the long term health of patients is not compromised from the use of phage, however it does sound amazing.
39	I haven't done this survey before	Yes	2	2	Yes	Media and GP	Body becomes immune to antibiotics	Not concerned	Neither agree or disagree		Yes	Yes	No		No		Not concerned	Extremely concerned	No
40	I haven't done this survey before	Yes	10	31	Yes	My other half works for a doctor and tells me all about these things.		Moderately concerned	Strongly agree	Don't know	Yes	Yes	No		No		Moderately concerned	Moderately concerned	Yes	I would like to know a lot more about the phage first.	To be informed about the phage more.	Not sure	Would need to see results from it first.	Yes		Yes		Yes
41	I haven't done this survey before	Yes	2	49	No	Not heard of it?	Not heard of it?	Slightly concerned	Neither agree or disagree	Find more antibiotics; research.	Yes	Yes	No		No		Slightly concerned	Slightly concerned	Yes	Are there any long term complications? Will the virus die after time?	More information	Yes		Yes		Yes		Yes
42	I haven't done this survey before	Yes	4	4	No			Not concerned	Neither agree or disagree		Yes	Yes	No		No		Not concerned	Not concerned	Yes			Yes		Yes		Yes		Yes
43	I haven't done this survey before	Yes	3	11	Yes	TV	Antibiotics being overused	Slightly concerned	Neither agree or disagree		Yes	Yes	No		No		Slightly concerned	Moderately concerned	Yes			Yes		Yes		Yes		Yes
44	I haven't done this survey before	Yes			Yes	Mainly through reports on radio programmes	That bacteria over time become resistant to antibiotics which previously worked but no longer do	Extremely concerned	Strongly disagree	It is obvious that there is a real problem with the usage of antibiotics and this is only going to get worse. I think we need to look outside the box and give new ideas a chance. The problem is not going to go away and the sooner we look for alternatives the better.	Yes	Yes	Yes	From discussions with various healthcare professionals and from looking online	Yes	From discussions with various healthcare professionals and from looking online	Extremely concerned	Not concerned	Yes	I would have no concerns, my only consideration would be to be fully informed of any side effects. I know from experience that antibiotics have many unpleasant side effects.	Just full information as and when necessary	Yes		Yes		Yes		Yes		I'd be happy to know more and help in any way I can.
45	I haven't done this survey before	Yes	8	10	Yes	General media, TV reports, own medical knowledge	overuse of antibiotics, causing bacteria to mutate and develop resistance	Extremely concerned	Strongly disagree	As antibiotics need to be prescribed a lot of the issues stem from doctors feeling pressured to give them out. If they were not prescribed many problems would be solved although alternatives need to be developed.	Yes	Yes	No		No		Moderately concerned	Moderately concerned	Yes	I suffer from penicillin allergy and some other antibiotics cause nausea/vomiting. Do these viruses also cause an immune response? And in patients with lower immunity is there possible issues?	More research and human trials, or if these have been done then more information	Yes		Yes		Yes		Yes		As the phage is 'alive', I assume it is a topical therapy and cannot be taken orally. It would be good to use as an alternative, allowing antibiotics to be kept for oral use for infections that cannot be reached by topical treatment.
46	I haven't done this survey before	Don't know		3	No						Yes	Not sure	Not sure		Not sure				Not sure			Not sure		Not sure		Not sure		Not sure
47	I haven't done this survey before	Yes	2	12	No			Not concerned	Neither agree or disagree		Yes	No			No		Moderately concerned	Not concerned	Yes	Don't want to take tablets		Yes		Yes		Not sure		Yes
48	I haven't done this survey before	Yes	0	0	Yes	Yes, online.	Overuse of antibiotics	Not concerned	Neither agree or disagree	More research	Yes	Yes	No		No		Not concerned	Not concerned	Yes			Yes		Yes		Yes		Yes
49	I haven't done this survey before	Yes	3	21	Yes	in the paper	taking too many antibiotics	Moderately concerned	Neither agree or disagree	Make more antibiotics	Yes	Yes	No		No		Not concerned	Moderately concerned	Not sure	Is it safe?	More information	Yes		Yes		Not sure	Worried about being tested on	Yes
50	I haven't done this survey before	Yes	4	32	Yes	on the news	too many antibiotics being given for colds	Moderately concerned	Disagree	Less antibiotics prescribed	Yes	Yes	No		No		Not concerned	Slightly concerned	Yes	Will it work on my foot? How safe is it?	More accounts from people who have used it.	Yes		Yes		Yes		Yes
51	I haven't done this survey before	Yes	1	4	Yes	the news	too many antibiotics	Moderately concerned	Disagree	Don't know	Yes	Yes	Not sure		No		Slightly concerned	Slightly concerned	Yes			Yes		Yes		Yes		Yes
52	I haven't done this survey before	Yes	2	2	No			Not concerned	Don’t know		Yes	Yes	Yes		No		Not concerned	Not concerned	Yes			Yes		Yes		Yes		Yes
53	I haven't done this survey before	Yes	4	16	Yes	doctors		Not concerned	Neither agree or disagree		No	No			No		Not concerned	Not concerned	Yes			Yes		Yes		Yes		Yes
54	I haven't done this survey before	Yes	6	4	No			Not concerned		Don't know enough but would like to say oral not working just as good, IV are better	Yes	No			No		Not concerned	Not concerned	Not sure	I would take whatever I have to make me better. Thank you.		Yes			Would try anything	Yes		Yes
55	I haven't done this survey before	Yes	4	1	No			Not concerned	Don’t know		No	No	No		No		Not concerned	Not concerned	Not sure	Not concern		Yes		Yes		Yes		Yes		Don't know what it is
